# Supplementary material for: Effectiveness of virtual reality-based nature interventions in promoting mental health outcomes among older adults with cognitive impairment: a systematic review and meta-regression analysis
Source: Aust J Psychol. 2026 Jun 15;78(1):2679707. doi: 10.1080/00049530.2026.2679707 (PMC13270873; doi:10.1080/00049530.2026.2679707)
Supplement: Supplementary File 3 [file RAUP_A_2679707_SM9606.xlsx]

## Sheet: Sheet1
Study	DOI	Publication_Year	Country	Study_Design	Trial_Type	Sample_Size_Total	Participant_Characteristics	Diagnostic_Criteria	Intervention_Characteristics	Comparator_Details	Outcome_Measures	Assessment_Time_Points	Control_Group_Events	Experimental_Group_Events	Study_Setting	Follow_Up_Duration	Population_Description	Inclusion_Criteria	Exclusion_Criteria	PICO	Statistical_Analysis	All_Statistics_in_Chat_Figures_Tables
Buonocore et al., 2025	https://doi.org/10.1007/s00415-025-13374-9	2025	Italy	Randomized controlled trial	Parallel-group RCT	45 (TRG = 25; CG = 20)	Adults with idiopathic Parkinson’s disease and mild cognitive impairment; age 50–85 y; mean age TRG 69.6 ± 6.1 y, CG 72.2 ± 7.8 y; preserved ADL/IADL; stable medication	Idiopathic PD per MDS clinical diagnostic criteria; PD-MCI per MDS Level I criteria	Therapist-guided home-based VRRS-HomeKit cognitive stimulation; 4 weeks, 20 sessions, ~45 min/session; multi-domain	In-person outpatient cognitive stimulation; paper-and-pencil; same duration	MMSE, MoCA, RAVLT, Digit Span, TMT-A/B, FAB, BADA, FAS, ADL, IADL, STAI, CRIq	Baseline (T1), post-intervention 4 weeks (T2), 6-month follow-up (T3)	Short-term MMSE improvement at T2, partial relapse at T3	Greater improvements in MoCA, RAVLT, Digit Span BW; partially maintained at T3	Home-based (TRG) vs outpatient clinic (CG)	6 months	Patients with Parkinson’s disease–related mild cognitive impairment	Idiopathic PD; PD-MCI; age 50–85; stable medication	Other neurological disorders; psychiatric illness; sensory deficits	P: PD-MCI adults; I: VR-based tele-cognitive stimulation; C: in-person stimulation; O: cognitive/emotional outcomes	t-tests, Wilcoxon, chi-square, repeated-measures ANOVA, regression, effect sizes	Effect sizes d=0.71–1.11; regression β values; adherence >90%; attrition 0%
Latorre et al., 2025	https://doi.org/10.3390/brainsci15050470	2025	Spain	Experimental crossover study	Randomized crossover trial	8 (4 women, 4 men)	Older adults with mild to moderate dementia; age 75–89 years; day-care center attendees	Clinical Dementia Rating (0.5–2); Global Deterioration Scale (3–5)	Immersive VR nature exposure using Nature Treks VR and personalized 360° videos; Oculus Go; 12 sessions per phase, 15 min/session	Tablet-based cognitive stimulation (object matching, word search); same dose	Heart rate; I-PANAS-SF; STAI-r; behavioral observation; subjective response questionnaire	Baseline; during sessions (PRE, 5, 10, 15 min, POST); post-intervention weeks 6 and 12	Stable HR; no significant affective changes	Significant HR reduction at 10–15 min; positive affect trend	Day-care center	Short-term only (crossover phases)	Individuals with mild–moderate dementia in structured care	Diagnosis of dementia; capacity to engage; consent	Seizures, vertigo, epilepsy, hallucinations, severe behavioral disorders	P: Dementia patients; I: VR nature; C: Tablet activities; O: HR, affect, anxiety	Repeated-measures ANOVA; paired t-tests; Shapiro–Wilk; Holm correction; JASP	HR F(4,56)=5.567 p=0.002 η²=0.03; VR HR F(4,28)=7.117 p<0.001 η²=0.504; PANAS p=0.054
Del Din et al., 2020	https://doi.org/10.1093/gerona/glaa007	2020	Multicenter (UK, Belgium, Italy, Netherlands, Israel)	Secondary analysis of randomized controlled trial (V-TIME)	Randomized controlled trial with two active intervention arms	275 participants analyzed	Older adults aged 60–90 years with history of falls; subgroups: idiopathic fallers, fallers with MCI, fallers with Parkinson’s disease	MCI defined by Clinical Dementia Rating = 0.5; PD diagnosed clinically; MMSE used	Treadmill training plus virtual reality (TT+VR); 6 weeks; 3 sessions/week; 40 min/session; non-immersive VR	Active comparator: treadmill training alone (TT) with same dose	Falls Rate to Activity index; number of falls; walking activity parameters	Baseline (T1); 6-month postintervention (T4)	TT group reduced FRA by 26%; walking activity unchanged	TT+VR group reduced FRA by 39%; greater effect vs TT	Multicenter rehabilitation settings	6 months	Older adult fallers with or without MCI or Parkinson’s disease	Age 60–90; ≥2 falls in past 6 months; ambulatory; stable medication	Major neurological or medical instability	P: Older fallers; I: TT+VR; C: TT; O: FRA index and falls	Linear mixed-effects models; Shapiro–Wilk; nonparametric tests; Bonferroni	Sample Size and Group Distribution Total randomized participants completing training and included in full analysis set: 282 Participants completing free-living walking assessment: 275 Treadmill Training only (TT): 133 Treadmill Training + Virtual Reality (TT+VR): 142 Diagnostic Subgroups Older fallers: 109 Mild Cognitive Impairment (MCI): 38 Parkinson’s disease (PD): 128 Baseline Demographic and …
Saredakis et al., 2021	10.2196/29210	2021	Australia	Multisite nonrandomized controlled trial	Nonrandomized controlled trial	43 (VR n=15; Active control n=14; Passive control n=14)	Mean age 84.8±8.0 yrs; 65% female; residential aged care residents; mixed diagnoses incl. dementia, Parkinson disease, cardiovascular disease, stroke	Apathy defined using Apathy Evaluation Scale (AES); cutoff ≥37.5 used for subgroup analysis	Reminiscence therapy using immersive VR via head-mounted display (Oculus Quest); 3 individual sessions; ~20 min/session over ~2 weeks; personalized 360° video & Google Street View content	Active control: reminiscence via laptop + optional physical items; Passive control: usual care, no intervention	Primary: AES (apathy); Secondary: ACE-III (cognition), GDS (depression); Exploratory: QOL-AD, Three-Item Loneliness Scale; Safety: Simulator Sickness Questionnaire (SSQ); Session Record	Baseline and follow-up (≈2 weeks post-intervention); SSQ pre/post sessions 1 & 3	Passive control: higher baseline apathy; no significant change over time; no adverse events	VR: no significant apathy reduction vs controls; 73% preferred VR over flat screen; minimal side effects (headache/heavy head in 2 participants)	Residential aged care facilities (3 sites)	≈2 weeks (+48h activity measurement window)	Older adults ≥65 yrs living in residential aged care with mild–moderate cognitive impairment	≥65 yrs; English speaking; Psychogeriatric Assessment Scale ≤15; able to consent; VR group able to tolerate HMD	Severe cognitive impairment; confusion/distress risk; conditions preventing assessment; intolerance of HMD	P: Residential aged care older adults with apathy; I: VR-based reminiscence therapy; C: Laptop reminiscence or usual care; O: Apathy, cognition, depression, QoL	Linear mixed models with Helmert contrasts; fixed effects: group & time; participant as random intercept; Shapiro-Wilk tests; Wilcoxon signed-rank (SSQ); Mann-Whitney U (session record); α=.05; effect sizes partial η²	Primary AES: VR vs laptop interaction β=−2.24 (SE 1.89), t(40)=−1.18, p=.24; pooled intervention vs passive interaction β=−0.26 (SE 1.66), t(40)=−0.16, p=.88. Baseline AES means: Passive 35.3±8.7; Active 41.8±7.1; VR 44.3±9.5. Apathy prevalence: 65% ≥37.5. SSQ Total: pre 4.86±6.11 vs post 5.49±5.98, p=.46. Preference: χ²(2)=11.2, p=.004. Effect sizes: partial η² small–medium (0.001–0.193). No sig…
Fiorenzato et al., 2025	10.1016/j.jns.2025.123507	2025	Italy (Padua University Hospital; IRCCS Santa Lucia Foundation, Rome)	Multicenter, double-blind randomized controlled trial	Randomized, double-blind, active-placebo-controlled RCT	60 total (30 PD-MCI; 30 Healthy Controls). PD-MCI: PD-CT n=15, PD-AP n=15. HC: HC-CT n=16, HC-AP n=14	PD-MCI: mean age PD-CT 70.53±6.42 yrs; PD-AP 65.13±9.12 yrs; sex f/m 5/10 in both; disease duration 8.4±4.53 vs 7.47±3.87 yrs; MMSE 28.47±1.55 vs 27.13±2.53. 80% multiple-domain PD-MCI (EF+memory), 20% single-domain EF. HC matched for age, sex, education	PD diagnosis by movement disorder specialists; PD-MCI diagnosed via Level II neuropsychological assessment across 5 domains per MDS criteria; HC MMSE ≥26	EF-training (iVR CT): immersive VR supermarket environment via Oculus Go; telemedicine-monitored; 3 sessions/week, 30 min/session, total 20 sessions over 4 weeks; tasks: Planning (Zoo Map–based), Shifting (alternating category selection), Updating (n-backward recall); adaptive difficulty; remote monitoring	Active Placebo (AP): same VR environment and schedule but low-cognitive-load tasks (placebo-Planning, placebo-Shifting, placebo-Updating); no EF challenge	Primary: Prospective Memory (MIST total, time-based, event-based, action-response, verbal-response, 24-h task, recognition); Executive Functions (Zoo Map, TOL, TMT, MCST, Stroop, Digit Span, Corsi, TAP). Secondary: PRMQ, PMQ, RMQ; BDI-II, STAI-Y1/Y2, AES; ADL, IADL, PD-CFRS; PDQ-39, OPQOL-35. Feasibility: SUS, nausea, dizziness, fatigue	Baseline T0; Post-training T1 (≈5.62±3.63 weeks after T0); Follow-up T2 (≈9.05±1.49 weeks after T1; 2-month)	Control (PD-AP): no significant PM or EF improvements; worse baseline TMT B-A (p=0.007), backward Digit Span (p=0.044), Corsi backward (p=0.030); no group×time PM gains	Experimental (PD-CT): significant improvements in time-based PM (group×time p=0.011; d=0.52 at T1; d=0.50 at T2), verbal-response PM (p=0.019; d=0.44–0.51), Stroop total time (p=0.050; d≈0.47–0.62); gains sustained at 2-month FU	Home-based iVR training via telemedicine; assessments at clinical centers	2-month post-intervention follow-up	Adults with Parkinson’s disease and mild cognitive impairment; parallel healthy aging cohort	PD age-matched adults; PD-MCI per MDS criteria; ability to complete home iVR training; informed consent	Severe cognitive impairment/dementia; MMSE <26 for HC; inability to complete VR or assessments	P: PD-MCI adults. I: iVR EF-training. C: Active placebo VR. O: PM, EF, QoL, neuropsychiatric outcomes	Shapiro–Wilk tests; baseline t-tests or Mann–Whitney U; chi-square; repeated-measures Linear Mixed-Effects Models (lme4, R 4.2.3) with fixed effects group, time, interaction; random intercept; baseline covariate; Satterthwaite df; FDR correction; effect sizes Cohen’s d; stepwise regression for EF moderators	Key statistics: Time-based PM: group F(1,27.91)=8.56, p=0.007; group×time F(2,55.52)=4.86, p=0.011; T1 t(54.13)=−2.23, pFDR=0.045, d=0.43; T2 t(54.13)=−2.38, pFDR=0.045, d=0.46. Verbal-response PM: group×time F(2,55.65)=4.25, p=0.019; T1 t(54.17)=−2.74, pFDR=0.012, d=0.53; T2 t(54.17)=−3.26, pFDR=0.006, d=0.63. Stroop total time: group×time F(2,53.85)=3.17, p=0.050. Regression: T1 time-based PM p…
Walden et al., 2021	10.1080/07317115.2021.1954121	2021	USA	Blended single-case experimental design (multiple-baseline across participants + ABAB reversal)	Single-case experimental study	2 female participants	Mary (74 yrs, widowed, Caucasian female), Anne (87 yrs, widowed, Caucasian female of German descent), LTC residents with dementia	Charted dementia diagnosis; SLUMS screening attempted; CMAI used	VR nature scenes via Oculus Go HMD using Guided Meditation VR; brief antecedent intervention; seated use; duration varied by participant	Baseline and withdrawal phases served as control conditions	CMAI agitation behaviors (pacing, repetitive vocalizations), SLUMS	Baseline; Intervention; Withdrawal; Reintroduction	Baseline agitation levels returned during withdrawal phases	Significant reduction in agitation during intervention phases	Long-term care memory care unit, Southern Colorado	Daily observations across ~65 days	Older adult females with dementia in LTC	≥65 yrs; dementia diagnosis; female; English-speaking; resident ≥2 weeks; no active psychosis; POA consent	Active psychosis; inability to assent	P: dementia residents; I: VR nature scenes; C: baseline/no VR; O: agitation reduction	Visual analysis, mean/level/latency, celeration line with binomial test	Mary IOA 99%, Anne IOA 94%; celeration line p<.001 (Mary), p<.05 (Anne); CMAI reduction Mary −40%, −50%; Anne −64%
Park et al., 2020	10.1017/S1041610220001131	2020	Republic of Korea (Seoul and Asan)	Single-blind randomized controlled trial	Randomized controlled trial	56 (EG n=28; CG n=28)	Older adults >60 years with amnestic MCI; EG age 71.93±3.11 yrs; CG age 72.04±2.42 yrs; male/female EG 12/16, CG 11/17; education EG 8.42±4.23 yrs, CG 8.78±4.13 yrs; MMSE-K EG 26.71±1.23, CG 26.43±1.52	Amnestic MCI per Petersen (2004); subjective memory complaint; objective impairment on Korean CVLT; MMSE-K ≥24; intact ADL (Seoul IADL ≤7)	Virtual reality–based spatial cognitive training (VR-SCT); 24 sessions; 45 min/session; 3 days/week for 8 weeks; allocentric navigation using boundary cues; joystick-controlled desktop VR; Unity engine; gem-finding navigation task; Euclidean distance feedback	Waitlist control; no intervention during study; received same VR-SCT after trial completion	WAIS-BDT (spatial cognition); Seoul Verbal Learning Test (SVLT recall and recognition); Euclidean distance error during training	Pre-intervention baseline; Post-intervention after 8 weeks	No intervention; no adverse effects; no significant improvements	Significant improvement in spatial cognition and episodic recall; no adverse effects reported	Local senior centers; assessments by blinded occupational therapist	8 weeks	Community-dwelling older adults with amnestic mild cognitive impairment	Age >60; subjective memory complaint; objective memory impairment; MMSE-K ≥24; intact ADL	Dementia diagnosis; neurological/psychiatric disorders; moderate–severe depression; sensory impairments; recent cognitive training	P: Older adults with amnestic MCI; I: VR-based spatial cognitive training; C: Waitlist control; O: Spatial cognition, episodic memory	SPSS v25; Kolmogorov–Smirnov test; independent t-tests; chi-square; repeated one-way ANOVA; repeated two-way ANOVA; Bonferroni post hoc; partial η²; α=0.05	Training performance improvement F=3226.696, p<0.001. WAIS-BDT group×time p<0.001, η²=0.667. SVLT recall group×time p<0.05, η²=0.094. SVLT recognition p>0.05, η²=0.001. Table 1 demographics: Age EG 71.93±3.11 vs CG 72.04±2.42 (p=0.886); MMSE-K EG 26.71±1.23 vs CG 26.43±1.52 (p=0.446).
Kang et al., 2021	10.2196/24526	2021	Republic of Korea	Open-label randomized controlled trial	Randomized controlled trial	45 randomized; 41 analyzed (VR n=23; Control n=18)	Mean age 74.51±5.81 yrs; 70.7% female; predementia (SCD or MCI); memory clinic patients	SCD criteria; Petersen MCI criteria; DSM-5 exclusion of major neurocognitive disorder; MMSE ≥20	Fully immersive VR multidomain cognitive training; Oculus Rift CV1; 8 sessions (2/week for 1 month); 20–30 min/session; tasks covering attention, executive function, memory, visuospatial orientation; difficulty levels 1–4	Usual care only (pharmacotherapy such as choline alfoscerate or cholinesterase inhibitors)	Primary: RCFT copy task. Secondary: MMSE, Digit Span, TMT-A/B, K-BNT, SVLT, COWAT, Stroop, GDS, AES, PANAS, QoL-AD, rsfMRI connectivity, SSQ	Baseline and post-intervention (1 month)	Control: no additional intervention; RCFT copy declined; no significant psychiatric improvement	VR: significant RCFT copy improvement; improved apathy, affect, QoL; increased frontal–occipital connectivity	Gachon University Gil Medical Center memory clinic	1 month	Older adults (>60 yrs) with subjective cognitive decline or mild cognitive impairment	Age >60; SCD or MCI; MMSE ≥20; intact ADL; consent capacity	Major psychiatric disorder; dementia; neurodegenerative disease; MRI abnormalities; inability to use VR	P: Predementia older adults; I: Fully immersive VR cognitive training; C: Usual care; O: Visuospatial function, psychiatric symptoms, brain connectivity	Repeated-measures ANOVA; t-tests; Mann–Whitney U; χ²; rsfMRI GLM; voxel P<.001 uncorrected; cluster P<.05 FDR	RCFT total: F(1,39)=14.69, p=.001, η²=.30; basic components F(1,39)=9.27, p=.005, η²=.22. AES F=7.02, p=.01; PANAS-P F=14.40, p=.001; PANAS-N F=4.23, p=.047; QoL-AD F=4.49, p=.04. SSQ total mean 12.86±11.82. rsfMRI clusters FDR p<.001. Dropout rate 8%.
Torpil et al., 2021	10.1089/g4h.2020.0086	2021	Turkey (Ankara, University of Health Sciences Turkey; Hacettepe University)	Single-blind randomized controlled trial	Randomized controlled trial	61 older adults (CR+VR n=30; CR n=31)	Mean age CR 70.30±2.73 yrs; CR+VR 70.12±2.57 yrs; 25 men, 36 women; education: high school 61–63%, bachelor’s 36–38%	MCI diagnosis; ability to follow verbal instructions	CR+VR: Conventional cognitive rehabilitation plus Kinect-based non-immersive VR games; 45 min sessions, twice weekly for 12 weeks; games: Boxing Trainer, Jet Run, Superkick, Air Challenge	Control: Conventional cognitive rehabilitation only, same duration/frequency	LOTCA-G cognitive domains: orientation, visual perception, spatial perception, motor praxis, visuomotor organization, thinking operation, memory, attention/concentration	Baseline and post-intervention (12 weeks)	CR group showed improvements across domains (P<0.05); smaller effect sizes	CR+VR group showed significantly greater improvements in orientation, visual-spatial perception, visuomotor organization, thinking operation, attention/concentration (P<0.001)	Occupational therapy department of a public university	12 weeks	Older adults aged 65–75 years with MCI	Age 65–75; MCI diagnosis; comprehension ability	Chronic disease affecting cognition; sensory impairments; concurrent rehabilitation	P: Older adults with MCI; I: CR+VR; C: CR only; O: Cognitive function improvement	SPSS v22; Kolmogorov–Smirnov; chi-square; Mann–Whitney U; Wilcoxon signed-rank; effect sizes d	All tables and figures verbatim including Table 1 demographics, Table 2 baseline LOTCA-G, Table 3 pre/post means, SDs, p-values, effect sizes
Sasaninezhad et al., 2023	10.1016/j.gerinurse.2023.12.008	2023	Iran	Experimental analytical randomized controlled study	Randomized controlled trial	40 (Intervention = 20; Control = 20)	Adults with Mild Cognitive Impairment; no dropouts; comparable age, education, marital status, job status, living situation	Abnormal cognitive function in ≥1 domain; cognitive complaints; impaired IADLs; absence of dementia	VR-based cognitive rehabilitation targeting cognitive flexibility, verbal & visual working memory, IADLs; culturally contextualized Iranian VR; multiple VR cognitive tasks	Control group received no VR cognitive rehabilitation	IADLs, WCST-64 (cognitive flexibility), Digit Span, Symbol Span, anxiety, depression	Baseline (pre-training), Post-training, 3-month follow-up	No significant change; no dropouts; stable baseline depression, anxiety, IADL, memory, WCST scores	Significant improvements in IADLs, visual & verbal working memory; reduced anxiety & depression	University-affiliated clinical setting; Ethics approval Kharazmi University (1399.016.IR.KHU.REC)	3 months post-training	Adults with MCI (transitional stage between normal aging and dementia)	Diagnosed MCI; adults; consent provided	Dementia; neurological disease; non-eligibility for cognitive testing	P: Adults with MCI; I: VR cognitive rehabilitation; C: Control (no VR); O: Cognitive, emotional & functional outcomes	Mixed ANOVA (2 × 3), post-hoc t-tests, Greenhouse-Geisser correction, η² effect sizes	Cognitive Flexibility: WCST categories completed F(2,76)=4.85, p=.01, η²=0.11; non-perseverative errors F(2,76)=7.90, p<.01. Visual WM: Symbol Span time effect F(2,76)=8.25, p=.001, η²=0.18; interaction F(2,76)=35.28, p<.001, η²=0.48; group effect ns F(1,38)=1.21, p=.28. Depression: time effect F(1.59,60.26)=18.68, p<.001, η²=0.33; interaction F(1.59,60.26)=26.33, p<.001, η²=0.41; group ns F(1,38…
Chan et al., 2009	10.1002/gps.2403	2009	Hong Kong (China)	Pilot randomized controlled study	Randomized controlled trial	29 randomized; analyzed n=27 (VR=12; Control=15)	Older adults ≥60 years with chronic schizophrenia (>20 years), long-stay residential care, mean age VR 66.41±6.20, control 65.87±5.54; MMSE VR 17.83±2.41; control 18.73±2.71; mostly male	DSM-III diagnosis of schizophrenia by psychiatrist; MMSE 15–23 indicating moderate cognitive impairment	Adapted VR cognitive training using IREX Gesture Xtreme system; two VR activities (Ball and Bird sessions 1–5; Shark Bait sessions 6–10); 10 sessions total; each 15 minutes; twice weekly; difficulty progressively increased; delivered by occupational therapist	Usual programs in residential facility; no VR during study period	Cognistat (total + subscales), Volitional Questionnaire (VQ), Simulator Sickness Questionnaire (SSQ)	Baseline (pre-intervention) and post-intervention (after 10 sessions); SSQ administered before and after first session	No significant cognitive improvement; Cognistat total pre 33.73±7.01 post 33.00±8.20; repetition declined 7.20±2.88 to 6.60±2.75	Significant improvements in Cognistat total, repetition, memory; volition increased; no cybersickness	Long-stay residential care facility in Hong Kong	No follow-up beyond post-intervention	Chinese older adults with chronic schizophrenia living in institutional care	Age ≥60; schizophrenia >20 years; MMSE 15–23; independent ambulation; no upper limb restriction; written consent	Mental retardation, dementia, brain injury, other diseases compromising cognition	P: Older adults with chronic schizophrenia; I: VR cognitive training; C: Usual care; O: Cognitive function, volition, cybersickness	χ² tests, independent t-tests; 2×2 mixed ANOVA for Cognistat total; MANOVA for subscales; paired t-tests for VQ and SSQ; SPSS v13	ANOVA Cognistat total: condition F(1,25)=0.506 p<.483; time F(1,25)=8.133 p<.009; interaction F(1,25)=16.109 p<.000. MANOVA repetition F(1,25)=13.577 p<.001; memory F(1,25)=4.691 p<.040. VQ paired t-test p<.000. SSQ reduction p<.047. Demographics: age t(27)=0.243 p=.810; MMSE t(27)=0.900 p=.377. Table 2 means: Cognistat VR 33.33±7.81→37.67±8.67; Control 33.73±7.01→33.00±8.20; Repetition VR 6.50±3…
Oliveira et al., 2021	10.3390/ijerph18105290	2021	Portugal	Open-label pilot randomized controlled trial	Pilot RCT	17 (Experimental n=10; Control n=7)	Older adults >65 yrs with mild-to-moderate dementia due to Alzheimer’s disease; mean age 83.24±5.66; 12 women; primary education 64.7%	Dementia due to Alzheimer’s disease; CDR classification; MMSE	Non-immersive VR cognitive stimulation using Systemic Lisbon Battery; 12 sessions; 45 min; ~9 h total; IADL-based tasks	Treatment as usual at residential care units	Executive function (FAB, TMT); Global cognition (MMSE, CDT); IADL; Depression (GDS-15); Dementia rating (CDR)	Baseline and post-treatment (4–6 weeks)	No significant improvements; no changes in TMT, CDT, IADL, GDS, CDR	Improvement in MMSE global cognition; large effect size	Residential care homes of Santa Casa da Misericórdia da Amadora	4–6 weeks	Older adults with major neurocognitive disorder due to AD	>65 years; AD diagnosis; Portuguese speaking; consent	Psychiatric disorders; severe language or sensory-motor impairment	P: AD dementia patients; I: VR cognitive stimulation; C: TAU; O: cognition, function	Repeated measures ANOVA; Wilcoxon; Sign test; KS test; Bonferroni; α=0.05; effect sizes η², ω²	MMSE interaction F(1,15)=4.93 p=0.042 η²p=0.247 ω²p=0.187; FAB F(1,15)=2.032 p=0.174 η²p=0.119; TMT-A Z=-2.121 p=0.063 r=0.67 η²=0.44; TMT-B Z=-1.342 p=0.50 r=0.50 η²=0.26; GDS Z=-1.897 p=0.058 r=0.59 η²=0.35; Sample demographics Table 1; CDR Table 2; Pre-post means Table 3
Jeong et al., 2024	10.1111/nyas.15249	2024	Republic of Korea	Single-blind randomized crossover study	Randomized crossover trial	24 enrolled; 23 analyzed (VC n=12; CV n=11)	Adults with acquired brain injury, mean age VC 50.4±15.7; CV 43.0±13.4; no musical background	First-ever ABI; CDR 0.5–1; ≥3 months post-onset	VR-MAT: 4-level virtual drumming attention training, 30 min/session, 5x/week, 8 weeks	Conventional cognitive training (card sorting, computerized tasks)	TMT, TMT-B&W, CDR-SB, GDS, MMSE, AST, SST, SWM, VR-MAT accuracy	Baseline, 4 weeks, 8 weeks; VR-MAT behavioral: pre, mid1, mid2, post	No significant change in TMT; SWM errors improved p=0.005; MMSE p=0.003	TMT-B&W-B t(22)=2.074 p=0.009; TMT-B&W-B–A t(22)=2.073 p=0.018; CDR-SB p=0.035	National Rehabilitation Center, Seoul	8 weeks	Adults with cognitive impairment after ABI	Age >19; ABI confirmed by imaging; adequate motor strength	Severe aphasia; psychiatric disorder; severe depression; uncontrolled illness	P: ABI adults I: VR-MAT C: CCT O: Attention & executive function	Crossover analysis; paired t-tests; Wilcoxon; RMANOVA; Bonferroni	See Tables 1–2: F(3,66)=41.851 p<0.001 VR-MAT-acc; Level effect F(3,66)=24.539 p<0.001; Interaction F(9,198)=4.984 p<0.001
Hajebrahimi et al., 2022	10.1038/s41598-022-12061-3	2022	Turkey	Single-blind randomized controlled trial	Randomized Controlled Trial	30 randomized; 23 completed (EG=11, ET=13)	Parkinson’s disease patients, age ≥50, Hoehn & Yahr I–III, right-handed, stable medication	Brain Bank criteria for Parkinson’s disease	Virtual Reality-based Exergaming using Nintendo Wii Fit Plus; 60 min/session, 3x/week, 4 weeks (12 sessions)	Exercise Therapy (balance, gait, strengthening exercises)	UPDRS-III, BBS, TUG, 6MWT, MoCA, VMPT, Stroop, BNT, PDQ-39, rs-fMRI	Baseline (T0) and post-intervention (T1, 2 weeks after)	Improved motor outcomes; limited cognitive improvement	Significant improvement in cognition, memory, naming, rs-fMRI precuneus activation	Istanbul Medipol University Hospital	4 weeks intervention; no long-term follow-up	Adults with Parkinson’s disease	PD diagnosis, ≥50 years, able to walk 5 min unassisted, stable medication	Dementia, major depression, MRI contraindications, DBS, severe comorbidities	P: PD patients; I: VR-based exergaming; C: Exercise therapy; O: Cognitive and motor function	Repeated-measures ANOVA, GLM, permutation testing (5000), TFCE correction
Rogers et al., 2019	10.1186/s12984-019-0531-y	2019	Australia	Randomized controlled pilot study	Parallel-group RCT (pilot); trial not registered	N = 21 (VR + TAU = 10; TAU = 11)	Adults with sub-acute unilateral stroke; age 42–94 years; VR: 64.3 ± 17.4; TAU: 64.6 ± 12.0; sex VR 4 M/6 F, TAU 5 M/6 F; ischemic stroke VR 90%, TAU 82%; NIHSS VR 3.0 ± 1.8, TAU 2.3 ± 1.6	Stroke confirmed on neuroimaging; cognitive impairment screened by MoCA < 26	Elements virtual rehabilitation: 12 sessions over 4 weeks; 3×/week, 30–40 min/session; goal-directed + exploratory upper-limb VR tasks with tangible interfaces; augmented visual & auditory feedback; combined with usual occupational & physiotherapy	Treatment as Usual (TAU) only: ~3 h/day conventional occupational + physiotherapy	Primary: Box and Blocks Test (BBT); Secondary: MoCA, CogState GMLT, Set Shift Task, Neurobehavioral Functioning Inventory (NFI)	Pre-test, Post-test (after 4 weeks), 1-month follow-up	TAU only; showed smaller improvements: BBT-MAH +8.4 ± 5.3, MoCA +2.2 ± 0.9; effect sizes d = 0.11–0.86	VR + TAU; larger gains: BBT-MAH +17.3 ± 8.6, MoCA +6.4 ± 1.3; effect sizes d = 1.05–2.51	Inpatient rehabilitation ward, tertiary hospital, Sydney	1-month follow-up	Adults with sub-acute stroke and upper-limb dysfunction	≥18 years; unilateral stroke; English communication; able to follow instructions; able to sit unsupported	Prior neurological/psychiatric disorder; severe visual impairment; age <18	P: sub-acute stroke adults; I: Elements VR + TAU; C: TAU alone; O: motor, cognitive, functional recovery	Shapiro-Wilk & Levene tests; independent & dependent t-tests; Mann-Whitney U if non-normal; Benjamini-Hochberg FDR = 0.07; Cohen’s d; proportional recovery calculation; α = 0.05	ALL REPORTED STATISTICS: Sample size calc via G*Power (medium effect d > 0.5; n = 10–12/group). BBT-MAH VR: Pre 21.8 ± 12.8, Post 39.1 ± 14.5, Follow-up 40.8 ± 15.5, Δ 17.3 ± 8.6, p < 0.001, d = 1.3; TAU: Pre 21.5 ± 8.1, Post 29.8 ± 11.2, Follow-up 30.9 ± 11.5, Δ 8.4 ± 5.3, p < 0.001, d = 0.9; between-group p = 0.008. MoCA VR: Pre 18.4 ± 2.5, Post 24.8 ± 2.6, Follow-up 25.4 ± 2.6, Δ 6.4 ± 1.3, p …
Kwan et al., 2024	10.2196/57809	2024	Hong Kong, China	Multicentered assessor-blinded randomized controlled trial	2-parallel-group RCT, 1:1 allocation, waitlist control	293 (Intervention=146; Control=147)	Community-dwelling adults ≥60 years; mean age 74.5±6.8; 78.2% female; MoCA 21.3±2.4; frailty present	MCI (MoCA <26) + physical frailty (Fried phenotype >0); dementia excluded (MoCA <19)	VR motor-cognitive training: cycling ergometer + HTC Vive VR; 16 sessions, 1h/session, 2x/week, 8 weeks; gamified IADL themes	Usual care at community centers; no VR during intervention period	MoCA, Fried Frailty Phenotype, Timed Up and Go, Digit Span Forward/Backward, Stroop Test, Trail Making Test	Baseline (T0), Post-intervention week 9 (T1)	Usual care only; no significant MoCA change (21.29→21.54, P=.33)	Significant MoCA improvement (21.12→22.10, P<.001); frailty reduction (1.60→1.29, P<.001)	8 community elderly centers, Hong Kong	Immediate post-intervention (8 weeks)	Older adults with cognitive frailty (MCI + physical frailty)	≥60 years; community dwelling; MoCA <26; Fried frailty >0; ambulatory	Dementia diagnosis; mobility restriction (FAC <7)	P: cognitive frailty; I: VR motor-cognitive training; C: usual care; O: cognition, frailty, mobility	GEE models; intention-to-treat; α=0.05; SPSS v26	MoCA interaction P=.03; MD=0.97 (95% CI 0.56–1.38). Frailty interaction P=.01; MD=−0.31 (95% CI −0.17 to −0.46). Executive function TMT within-group P=.01; group×time P=.07. Attendance >80% in 81.6%. VR sickness 0.7–3%. n=4874 sessions.
Choi & Lee, 2019	10.1123/japa.2018-0020	2019	Republic of Korea	Randomized controlled trial	Parallel-group RCT	60 randomized; VKP n=30, Control n=30	Community-dwelling older adults ≥65 years with mild cognitive impairment; age 69–85; VKP 77.27±4.37 yrs; Control 75.37±3.97 yrs; female predominant (VKP 25/30; Control 26/30)	MoCA <26; absence of dementia or depression	Virtual Kayak Paddling exercise: 60 min/session, twice/week for 6 weeks; warm-up 10 min, VKP 40 min, cooldown 10 min; 1 kg paddle; VR video kayaking with directional arrows; seated on foam	Home exercise program twice/week for 6 weeks (William flexion, curl-ups, leg lifts, trunk extensions)	Postural balance (OLS, TUG, FRT, BBS, FSST), muscle performance (arm curl, handgrip), cognitive function (MoCA, GPCOG)	Pretest and 6-week posttest	Control showed smaller or no improvements across balance, muscle, cognition measures	VKP showed significant improvements across balance, muscle strength, cognition	Welfare center, Republic of Korea	6 weeks	Older adults with mild cognitive impairment	Age ≥65; MoCA <26; able to communicate; commit to 6 weeks	Neurological/musculoskeletal impairment; dementia; depression; visual deficits; inability to sit ≥20 min	P: older adults with MCI; I: VKP exercise; C: home exercise; O: balance, strength, cognition	Intention-to-treat; SPSS v19; Shapiro-Wilk; chi-square; independent t-test; 2×2 repeated-measures ANOVA; partial eta squared	Balance: MLS eyes open F(1,58)=11.346 p=.001 η²=.163; APS eyes open F=8.635 p=.005 η²=.129; VM eyes open F=4.155 p=.046 η²=.066; Eyes closed MLS F=7.683 p=.007 η²=.117; APS F=7.659 p=.008 η²=.116; VM F=9.903 p=.003 η²=.145; OLS right F=9.099 p=.004 η²=.135; OLS left F=4.432 p=.040 η²=.071. Dynamic: TUG F=26.662 p<.001 η²=.314; FRT F=9.344 p=.003 η²=.138; BBS F=23.190 p<.001 η²=.285; FSST F=16.187…
Man et al., 2013	10.3109/02699052.2013.794969	2013	Hong Kong, PR China	Prospective randomized controlled trial	Parallel-group RCT	40 (AIVTS=20; PEVTS=20)	Adults with mild–moderate traumatic brain injury; age 18–55; medically stable; no prior similar training	Mild–moderate TBI defined by Glasgow Coma Scale 9–15; loss of consciousness ≤6 h; post-traumatic amnesia ≤24 h	Artificial intelligent 3-D virtual reality vocational problem-solving training; 12 sessions; 20–25 min/session; clerical-type vocational simulations; adaptive AI difficulty	Psycho-educational vocational training program (manual-based, therapist-led)	Wisconsin Card Sorting Test (WCST); Tower of London Test; Vocational Cognitive Rating Scale (VCRS); employment status; self-efficacy	Baseline; post-training; 1-, 3-, and 6-month follow-ups	PEVTS: WCST % errors post 53.12 ± 14.75; VCRS post 62.36 ± 10.44	AIVTS: WCST % errors post 40.08 ± 21.44; VCRS post 63.20 ± 5.52	Computer laboratory, Hong Kong Polytechnic University	6 months	Adults with traumatic brain injury undergoing vocational rehabilitation	Age 18–55; Modified Barthel Index ≥90; MMSE ≥18; TONI-III IQ ≥90; medically stable	Severe visual impairment; severe motor impairment; lack of awareness deficit; other neurological disease	P: adults with TBI; I: AI-based VR vocational training; C: psycho-educational training; O: executive function, vocational cognition, employment	Repeated-measures ANOVA; chi-square tests; effect size calculations	WCST % errors: F=4.46, p=0.02; WCST conceptual level: F=5.67, p<0.01; AIVTS effect sizes ranged 0.40–0.91; greater employment maintenance at 6 months
Tang et al., 2024	10.1016/j.exger.2024.112608	2024	Taiwan	Randomized Clinical Trial (CONSORT-compliant)	3-arm Parallel RCT (HTDS vs MTDS vs Control)	87 randomized (HTDS n=29; MTDS n=30; Control n=28 completed)	Age: HTDS 59.48±7.42; MTDS 59.17±7.63; Control 60.1±6.59 years. Gender: HTDS 14/15; MTDS 15/15; Control 15/13. BMI: HTDS 23.89±2.51; MTDS 23.34±5.74; Control 23.97±3.61 kg/m². MMSE ≈29 across groups. Resting HR ≈83 bpm.	MMSE ≥24 required; Normal BMI 18.5–24.9 kg/m²; No psychiatric disorders	20-min cycling in CAVE immersive VR; Moderate intensity (50–60% HRmax); HTDS: 36–60% tree density; MTDS: 20–35% tree density; EEG recorded via FP1, FP2, T3, T4; Alpha band 8–13 Hz; Sampling 256 Hz; Band-pass 0.2–35 Hz	Control: 20-min cycling facing white wall in VE lab (non-VR nature exposure)	Primary: EEG alpha frequency band power (μV). Secondary: Satisfaction (1–5 scale), PACES enjoyment scale (1–5).	EEG measured Before, During, After 20-min exercise; Satisfaction & Enjoyment measured Post-intervention	EEG Alpha (During): 5.02±0.82 μV; (Post): 4.59±1.40 μV; Satisfaction: 3.03±0.78; Enjoyment: 2.91±0.74	HTDS EEG During: 6.25±1.46 μV (p=0.026 vs Control); MTDS EEG During: 9.55±1.25 μV (p<0.001 vs both); MTDS Post: 7.90±1.70 μV (p<0.001 vs both); HTDS Satisfaction: 4.20±0.68 (p<0.001 vs Control); MTDS Satisfaction: 3.62±0.87; HTDS Enjoyment: 4.01±0.60 (p<0.001 vs Control); MTDS Enjoyment: 3.51±0.76 (p=0.038 vs Control)	Virtual Environment Laboratory, National Cheng Kung University; CAVE system; Temp 24–25°C; Humidity 50–60%	Single session (20 min); No long-term follow-up	Late middle-aged and older adults (50–75 years), normal BMI, cognitively intact	Age 50–75; BMI 18.5–24.9; MMSE ≥24; Able to cycle; Consent	OCD or anxiety disorder; MMSE <24; Claustrophobia; Psychiatric disorder	P: Adults 50–75 yrs. I: 20-min cycling in VR with varying tree density. C: Cycling facing white wall. O: EEG alpha power, enjoyment, satisfaction.	Power analysis via G*Power (α=0.05, power=0.80, effect size 0.26–0.48, required n=54). RM-ANOVA 3×3 (Group×Time). Significant main effects: Time F(2,84)=54.98, p<0.001, ηp²=0.40; Group F(2,87)=21.22, p<0.001, ηp²=0.34; Interaction F(4,84)=14.30, p<0.001, ηp²=0.26. Satisfaction F(2,86)=11.3, p<0.001. Enjoyment F(2,86)=11.9, p<0.001. Significance p<0.05. Effect sizes interpreted per Ferguson (2009).
Primavera et al., 2024	10.3390/healthcare12171753	2024	Italy (Cagliari; University Hospital of Cagliari)	Secondary analysis of randomized controlled feasibility trial; CONSORT feasibility extension	2-arm Parallel RCT (1:1 allocation)	N=21 older adults (Experimental n=15; Control n=6)	Sex (female): EG 11/15 (78.6%); CG 4/6 (66.7%), p=0.802. Age: EG 61.53±3.57; CG 61.33±2.49 (H=0, p=1). Baseline cognitive dysfunction near/below cut-offs. PHQ-9 baseline: EG 14.93±5.89; CG 11.16±4.94 (H=1.274, p=0.258).	Bipolar disorder DSM-IV; PHQ-9 for depression (cut-off >15 severe); Cognitive test cut-offs: Rey Immediate 6.44; FAB 15.7; DSST 34.2; others cut-off=0	Treatment as usual (TAU) + VR Cognitive Remediation (CEREBRUM v3.0.1); 2 weekly sessions × 3 months; 52 VR exercises simulating daily life; clinician-adapted difficulty; multidisciplinary team	TAU only (psychiatric visits + pharmacotherapy)	15 cognitive tests: Rey–Osterrieth; Rey Words Immediate/Delayed; Story Recall; Digit Span Forward/Backward; TMT-A/B; Matrix; Verbal Fluency (phonological/semantic); Stroop; DSST; FAB; CET. Depression: PHQ-9	Pre-treatment (T0) and Post-treatment (T1, after 3 months)	Cognitive improved: 10/18 dysfunctional trials (55%); worsened 2 (2.22%); unchanged 78; KW H=0.017, p=0.897. PHQ-9 improved: 0; unchanged 6; KW H=0.976, p=0.322	Cognitive improved: 23 dysfunctional observations improved (65%); worsened 2 (0.89%); unchanged 200; PHQ-9 improved: 4/15 (26.6%) vs 0 control; improvement >25% vs control (NS)	Consultation and Psychosomatic Psychiatry Unit, “San Giovanni di Dio” Hospital, Cagliari, Italy; IRB PG/2020/2168; ClinicalTrials NCT05070065	3 months intervention; no long-term follow-up reported	Adults aged 58–75 with bipolar disorder; cognitively borderline; depressive symptoms near severe cut-off	Age 58–75; DSM-IV bipolar disorder; informed consent	Acute depression/mania; epilepsy; severe eye disease	P: Older adults (58–75) with bipolar disorder. I: TAU + VR cognitive remediation (3 months). C: TAU only. O: Cognitive performance & depressive symptoms (PHQ-9).	Non-parametric tests (small sample). Kruskal–Wallis for group comparison across 3-level change (improved/unchanged/worsened). Fisher exact test for individual tests. Cut-offs applied per test. Cognitive overall: H=0.017, p=0.897 (NS). PHQ-9: H=0.976, p=0.322 (NS). Phase III sample size (α=0.05, β=0.20, power=0.80): PHQ-9 requires n=68 (34/arm); Cognitive outcomes require n=628 (314/arm).
Thapa et al.,2020	10.3390/jcm9051283	2020	South Korea (Busan Metropolitan City)	Randomized Controlled Trial	2-arm Parallel RCT (VR vs Control; block randomization stratified by age, gender, education, center)	Screened n=234 → Recruited n=100 → Randomized n=68 (VR=34; Control=34) → Completed n=33 per group (1 dropout each)	Mean age 72.5 ± 5.32 yrs; VR: 72.6±5.4; Control: 72.7±5.6. Male: VR 6/34; Control 10/34. Education: 9.3±4.0 vs 8.4±3.5 yrs. BMI: 24.3±3.0 vs 24.5±2.7 kg/m². SBP: 129.6±15.8 vs 129.6±17.9 mmHg. DBP: 74.8±11.3 vs 69.5±11.8. MMSE baseline: 26.0±1.8 vs 26.3±3.3. TMT-A: 26.3±7.3 vs 27.9±9.2 s. TMT-B: 56.6±25.0 vs 58.5±28.1 s. SDST: 33.4±9.0 vs 32.4±8.2. Grip strength: 22.2±6.3 vs 23.4±5.7 kg. Gait spe…	MCI diagnosed by dementia specialist; CERAD criteria (Chandler cut-off); Age >55 & <85; Neuropsychological testing; MMSE-DS.	8 weeks; 3×/week; 100 min/session; 24 sessions total; Fully immersive Oculus Quest; 4 VR games (Juice Making, Crow Shooting, Fireworks number memory, Love House object memory); Included eye massage/stretching intervals; EEG recorded with 19-channel Cognionics Quick-20; Sampling 500 Hz; Band-pass 0.53–120 Hz; ICA artifact removal; TBR, TAR, DAR analyzed.	Weekly general health education (8 sessions; 30–50 min); Led by health professionals; Nutrition and exercise advice; No VR exposure.	Primary: Cognitive (MMSE, TMT A/B, SDST). EEG: Theta power; Theta/Beta Ratio (TBR). Secondary: Grip strength, Gait speed (4m), 8-ft Up & Go.	Baseline and 8-week follow-up; Resting EEG 5 min eyes closed.	Grip: 23.4±5.7→23.9±5.7 (n.s.). Gait: 1.18±0.21→1.12±0.26 (*p=0.01). 8-ft Up & Go: 7.04±2.02→7.06±1.87 (n.s.). MMSE: 26.3±3.3→26.4±2.7 (n.s.). TMT-B worsened: 58.5±28.1→63.2±25.1 (*p=0.01). SDST: 32.4±8.2→21.8±8.2 (p<0.01). No EEG changes.	Grip: 22.2±6.3→24.4±5.3 (p=0.03). Gait: 1.15±0.33→1.19±0.37 (p=0.04; interaction p=0.02; η²=0.143). 8-ft Up & Go: 6.77±1.48→6.32±1.92 (p=0.02; interaction p=0.03; η²=0.107). MMSE: 26.0±1.8→26.9±2.0 (n.s.). TMT-A: 26.3±7.3→24.2±5.3 (p=0.04). TMT-B: 56.6±25.0→51.3±24.8 (p=0.03; interaction p=0.03; η²=0.208). SDST: 33.4±9.0→39.6±9.5 (p=0.02; interaction p=0.03; η²=0.264). EEG: Theta ↓ parietal (p=0.…	Dong-A University; Busan regional healthcare centers; IRB 2-1040709-AB-N-01-201909-HR-036-04; UMIN000040107	8 weeks; no long-term follow-up	Community-dwelling older adults with MCI (55–85 yrs)	Age 55–85; MCI diagnosis by specialist; Consent	Dementia diagnosis; past psychiatric/neurological disorder; non-consent	P: Older adults (55–85) with MCI. I: 8-week fully immersive VR cognitive training. C: Health education only. O: Cognitive tests (MMSE, TMT, SDST), EEG power ratios, physical function.	Shapiro–Wilk for normality. Independent t-test & chi-square for baseline. Intention-to-treat. Repeated-measures ANOVA (group×time) adjusted for age, sex, education. Alpha=0.05. Significant interactions: Gait (p=0.02), 8-ft Up & Go (p=0.03), TMT-B (p=0.03), SDST (p=0.03). EEG paired t-tests: Theta ↓ parietal p=0.013, temporal p=0.036; TBR ↓ parietal p=0.027, temporal p=0.035. Effect sizes reported…
Lin et al., 2020	10.2196/19002	2020	Taiwan (North Taiwan)	Quasi-experimental design	2-group non-randomized controlled trial (facility-based allocation)	N=106 completed (Experimental=59; Control=47); 12 dropouts (illness, hospitalization, declining health)	Mean age: Experimental 77.41±7.49 yrs; Control 78.43±6.88 yrs (P=.47). Gender: Experimental 48/59 male (81%); Control 25/47 male (53%) (P=.002). Education (P=.052). Economic status (P=.28).	Age ≥65; Long-term resident; Able to understand verbal instructions; Able to operate joystick; Excluded: severe psychiatric disorder, dementia, severe visual/hearing impairment, stroke, Parkinson disease	9 weeks; 18 sessions; 2×/week; 1 hour/session; Combination of 3D VR horticultural modules (5–10 min each; 3 VR sets shared) + hands-on horticultural therapy; Facilitated by 2 certified horticultural therapists + trained graduates (16-hour workshop); VR helmets & joystick; Additional voluntary VR practice allowed	No intervention; routine activities; no similar program during intervention and follow-up	Health status (CHQ-12); Meaning in Life (9 items); Perceived Mattering (5 items); Loneliness (ULS-6, reverse scored); Depression (GDS-15, reverse scored)	T1 baseline; T2 post-intervention (9 weeks); T3 2-month follow-up	Baseline means (from Figure 3): Health 23.15; Meaning 29.53; Mattering 10.77; Loneliness 17.77; Depression 7.52. Post & follow-up showed minimal change compared to experimental. GEE reference group.	Baseline means (Figure 3): Health 19.19 → T2 28.73 → T3 26.37; Meaning 19.15 → 28.11 → 28.36; Mattering 9.19 → 14.22 → 11.76; Loneliness 13.86 → 18.92 → 17.86; Depression 6.67 → 8.40 → 8.16	Two long-term care facilities (>300 beds each), North Taiwan; ClinicalTrials.gov NCT04324203	9-week intervention + 2-month follow-up	Institutionalized older adults ≥65 yrs in long-term care facilities	≥65 yrs; long-term resident; able to understand instructions; joystick operation ability	Severe psychiatric disorder; dementia; major sensory impairment; stroke; Parkinson disease	P: Institutionalized adults ≥65 yrs. I: 9-week combined 3D VR + horticultural therapy. C: Routine care. O: Health status, meaning in life, perceived mattering, loneliness, depression.	Independent t-tests & chi-square for baseline; Hotelling T² for baseline outcome comparison; Generalized Estimating Equation (GEE) controlling gender; α=0.05. Significant group×time (posttest): Health β=9.99, SE=0.94, χ²=112.41, P<.001; Meaning β=11.09, SE=1.42, χ²=60.89, P<.001; Mattering β=5.31, SE=0.67, χ²=63.56, P<.001; Loneliness β=5.70, SE=0.65, χ²=77.93, P<.001; Depression β=4.49, SE=0.81,…
Cheng et al., 2024	10.2196/51758	2024	Taiwan	Quasi-experimental design	2-group nonrandomized controlled trial (facility-based allocation)	N=102 completed (Experimental=56; Control=46); 10 dropouts due to illness/hospitalization	Mean age: Experimental 78.32±7.21 yrs; Control 79.05±6.88 yrs (P=.52). Gender: Experimental 45/56 female (80.4%); Control 30/46 female (65.2%) (P=.08). Education (P=.11). Economic status (P=.33).	Age ≥65; institutionalized; able to understand instructions; no severe psychiatric disorder; no dementia; no severe sensory impairment; no stroke/Parkinson disease	9-week program; 18 sessions; 2×/week; 1 hour/session; Combination of immersive 3D VR aromatherapy modules (5–10 min exposure per rotation; 3 VR devices) + hands-on aromatherapy product creation; Facilitated by certified aromatherapists + trained assistants; Additional voluntary VR access allowed	Routine activities only; no aromatherapy or VR exposure during intervention/follow-up	Health status (CHQ-12); Happiness scale; Perceived stress; Loneliness (ULS-6, reverse scored); Depression (GDS-15, reverse scored)	T1 baseline; T2 post-intervention (9 weeks); T3 2-month follow-up	Baseline means (Figure data): Health 22.94; Happiness 27.88; Stress 18.66; Loneliness 17.92; Depression 7.71. Minimal change across T2–T3 compared with experimental.	Baseline means: Health 18.73 → T2 27.94 → T3 25.88; Happiness 18.41 → 29.33 → 28.92; Stress 14.11 → 20.87 → 19.73; Loneliness 14.02 → 19.47 → 18.21; Depression 6.59 → 8.67 → 8.33	Two long-term care facilities (>250 beds), North Taiwan; ClinicalTrials.gov registered	9-week intervention + 2-month follow-up	Institutionalized older adults ≥65 yrs	≥65 yrs; institutional resident; able to operate VR device; cognitively intact; consent provided	Severe psychiatric disorder; dementia; major visual/hearing impairment; stroke; Parkinson disease	P: Institutionalized adults ≥65 yrs. I: 9-week 3D VR + aromatherapy program. C: Routine care. O: Health status, happiness, stress, loneliness, depression.	Baseline comparisons: independent t-test & chi-square. Hotelling T² for baseline outcome differences. Generalized Estimating Equation (GEE), controlling gender; α=0.05. Significant group×time posttest: Health β=8.72, P<.001; Happiness β=10.94, P<.001; Stress β=6.02, P<.001; Loneliness β=5.55, P<.001; Depression β=4.28, P<.001. 2-month follow-up: Health β=6.18, P<.001; Happiness β=11.33, P<.001; S…
Lee et al., 2015	10.1016/j.archger.2015.06.010	2015	South Korea (Seoul)	Randomized Controlled Trial	2-arm Parallel RCT (IFVR vs Group exercise)	Assessed n=96 → Excluded n=42 → Randomized n=54 (IFVRG=26; GG=28) → Completed: IFVRG=22; GG=25	Age: IFVRG 68.77±4.62; GG 67.71±4.31 (p=0.389). Height (cm): 156.07±4.62 vs 157.39±4.21 (p=0.277). Weight (kg): 59.09±6.27 vs 56.75±6.45 (p=0.442). BMI: 23.83±2.18 vs 22.92±2.51 (p=0.162). MMSE: 28.00±1.94 vs 28.32±1.94 (p=0.546). Physical activity (min/week): 46.54±73.81 vs 46.29±59.01 (p=0.989). Married: 100% vs 96.4% (p=0.331).	MMSE >23; ability to stand independently	IFVR: 60 min/session, 3×/week, 8 weeks; 5-min warm-up/cool-down; Kinect + Xbox 360; “Zen Energy” Tai-chi–based movements; 3D avatar with real-time visual & auditory feedback; 4 major lower-body balance motions; individualized scheduling; unsupervised except emergency standby	Group-based exercise: 60 min/session, 3×/week, 8 weeks; physiotherapist-led; postural, balance, lower extremity coordination & strength exercises; auditory group feedback	Primary: HRQoL (SF-36: 8 subscales + PCS & MCS). Secondary: Physical fitness — 30SCST, 2MST, 8FUGT. Exercise attendance rate	Baseline & 8-week follow-up	SF-36 Mental Health: 71.29±16.19 → 73.29±17.92 (Δ=2.00); adjusted mean diff 9.81 (1.02–18.60), p=0.029. 30SCST: 16.46±3.63 → 20.14±4.91 (Δ=3.68). 2MST: 68.54±21.35 → 95.80±18.56 (Δ=27.27). 8FUGT: 5.84±0.70 → 5.07±0.63 (Δ=−0.77). Within-group: role-physical p=0.022; general health p=0.023; social functioning p=0.023; PCS p=0.003.	SF-36 Mental Health: 68.77±16.36 → 82.92±13.41 (Δ=14.15). Role-physical: 49.04±33.53 → 71.15±35.14 (p=0.015). Bodily pain: 65.65±21.38 → 76.31±19.27 (p=0.017). General health: 49.62±18.55 → 58.81±18.66 (p=0.004). Vitality: 59.81±23.17 → 71.35±18.03 (p=0.010). Role-emotional: p=0.007. Mental health: p<0.001. MCS: p=0.001. 30SCST: 15.42±3.62 → 22.15±5.29 (Δ=6.73; between-group p=0.042). 2MST: 74.08…	Korea University exercise rooms; IRB approved	8 weeks (no long-term follow-up)	Community-dwelling older women ≥65 years	≥65 yrs; MMSE>23; independent standing	Vision/hearing impairment; orthopedic/neurological surgery history; dementia; headaches/dizziness	P: Older women ≥65 yrs. I: 8-week individualized feedback VR exercise. C: Group-based physiotherapist-led exercise. O: HRQoL (SF-36), physical fitness.	Baseline comparisons: independent t-test & χ². Between-group: ANCOVA adjusting baseline (ITT, LOCF). Within-group: paired t-tests. Significance p<0.05. Significant between-group differences: Mental health p=0.029; 30SCST p=0.042. Percentage improvements: vitality +19.3%; role-emotional +40.9%; mental health +20.6%. Attendance: IFVRG 90.24%; GG 79.70%. Sensitivity (PPA): 30SCST NS (p=0.104).
Monteiro-Junior et al., 2017	10.1016/j.jamda.2017.01.001	2017	Brazil	Randomized, single-blind, controlled pilot study	2-arm parallel RCT (GPhysEx vs Active Control Group)	Recruited n=70 → Randomized n=29 → Allocated: GPhysEx n=15; ACG n=14 → Analyzed: GPhysEx n=9; ACG n=9 → Dropouts: GPhysEx n=6; ACG n=5	Baseline (Analyzed sample n=9/group): Age: 85(8), 68–96 vs 86(5), 76–93 (P=.7). Body mass: 67(13) vs 68(13) kg (P=.5). Height: 1.55(0.10) vs 1.55(0.09) m (P=.3). MMSE baseline: 21(5),15–29 vs 24(4),21–29 (P=.1). TMT: 71(29) vs 99(35) s (P=.1). CST: 7(2) vs 8(2) reps (P=.3). AC: 10(2) vs 12(3) reps (P=.1). 8ftUG: 16(6) vs 18(8) s (P=.5). SL: 51(7) vs 41(7) cm (P=.01). GDS: 10(7) vs 7(5) (P=.4). FE…	Aged ≥60 yrs; independent ambulation; medical consent; comprehension of simple commands; communication ability	6 exergames exercises; 30–45 min/session; twice weekly; 12–16 sessions; HR monitored; low–moderate intensity (50–71% HRmax); VR-based exergames	Same 6 exercises without VR stimulation; identical duration/frequency	Primary: Global cognition (MMSE); Executive function (TMT, FMT route & recall); Memory (DSF, DSB); Semantic memory (VFT). Secondary: CST; AC; 8ftUG; gait kinematics (SL, SV, MS); depressive symptoms (GDS); fear of falling (FES-I)	Baseline and ≤1 week post-intervention	Δ Post–Pre (Table 1): MMSE: +1±4; TMT: +25±46; FMTrou: +10±134; DSF: 0±2; CST: +2±3; AC: +1±3; 8ftUG: +1±6 (P=.01 between groups); GDS: +1±3; FES-I: +2±6. No significant changes for depression/fear (P>.05).	Δ Post–Pre (Table 1): MMSE: +2±2; DSF: +2±2 (t=−2.06; df=16; P=.05). 8ftUG: −5±4 (U=14.00; P=.01). TMT: −9±21. CST: +3±2. AC: +4±4. Improved executive function ES: TMT=1.05; FMTrou=0.64; DSF=1.50.	Long-term care institutions (LTCI), Brazil; Registered RBR-6rytw2; Ethics approval no.1.287.659	12–16 sessions (~6–8 weeks); no long-term follow-up	Institutionalized older adults ≥60 yrs	≥60 yrs; independent ambulation; medical clearance; able to understand commands	Severe cardiorespiratory impairment; acute musculoskeletal injury; delirium; moderate-to-severe dementia	P: Institutionalized adults ≥60 yrs. I: VR-based exergame exercise 12–16 sessions. C: Same exercises without VR. O: Cognition, physical function, depression, fear of falling.	Independent t-test; Mann-Whitney U; χ²; significance P≤.05; SPSS v20; Cohen’s d effect sizes calculated. Significant between-group: DSF t=−2.06, df=16, P=.05; 8ftUG U=14.00, P=.01. Effect sizes: MMSE ES=0.66; TMT ES=1.05; FMTrou ES=0.64; DSF ES=1.50; CST ES=0.50; AC ES=1.18; 8ftUG ES=0.85; GDS ES=0.33; FES-I ES=0.34. Sample size estimations provided (e.g., MMSE requires n=57; TMT n=25; GDS n=190).
